# Supplementary material for: Seroprevalence of Crimean Congo Hemorrhagic Fever Virus in Occupational Settings: Systematic Review and Meta-Analysis
Source: Trop Med Infect Dis. 2023 Sep 19;8(9):452. doi: 10.3390/tropicalmed8090452 (PMC10538165; doi:10.3390/tropicalmed8090452)
Supplement: Supplementary file 1 [file tropicalmed-08-00452-s001.zip]

Archive with 1 entries (1 files):
- tropicalmed-2560324-supplementary.pdf
